# Supplementary material for: Copper (I)-Chloroquine Complexes: Interactions with DNA and Ferriprotoporphyrin, Inhibition of β-Hematin Formation and Relation to Antimalarial Activity
Source: Pharmaceuticals (Basel). 2022 Jul 25;15(8):921. doi: 10.3390/ph15080921 (PMC9329717; doi:10.3390/ph15080921)
Supplement: Supplementary file 1 [file pharmaceuticals-15-00921-s001.zip]

Archive with 1 entries (1 files):
- pharmaceuticals-1779742-supplementary.pdf
